# Supplementary material for: Regulation of neurite growth by tumour necrosis superfamily member RANKL
Source: Open Biol. 2013 Jan;3(1):120150. doi: 10.1098/rsob.120150 (PMC3603457; doi:10.1098/rsob.120150)
Supplement: Spreadsheet 1 [file rsob120150-s1.xlsx]

## Sheet: Sheet1
Figure 1
Figure 1a: RANK mRNA expression in SCG
Age:	RANK expression(Relative to reference RNA)	S.E.M.	Number of experiments
E14	0.057	0.0134	4
E15	0.122	0.017	4
E18	0.157	0.003	4
P0	0.24	0.019	4
P3	0.264	0.005	4
P5	0.344	0.0651	4
Figure 1f: P0 SCG neurones treated with either RANK L or OPG+RANKL
Treatment:	Mean number of Branching points	S.E.M.	Number of neurons
NGF	11.702	0.55	121
NGF+RANKL	6.13	0.38	148
NGF+OPG+RANKL	12.79	0.631	115
Treatment:	Mean Total length (mm)	S.E.M.	Number of neurons
NGF	4300.5	169.63	121
NGF+RANKL	2502.9	137.88	148
NGF+OPG+RANKL	5026.82	214.68	115
Figure 1g: P0 SCG neurones treated with either RANK L or RANKfc+RANKL
Treatment:	Mean number of Branching points	S.E.M.	Number of neurons
NGF	11.21	0.51	148
NGF+RANKL	6.49	0.32	170
NGF+RANKfc+RANKL	10.51	0.55	112
Treatment:	Mean Total length (mm)	S.E.M.	Number of neurons
NGF	3910.91	136.54	148
NGF+RANKL	2488.51	100.55	170
NGF+RANKfc+RANKL	3792.14	158.8	112
