# Supplementary material for: Regulation of neurite growth by tumour necrosis superfamily member RANKL
Source: Open Biol. 2013 Jan;3(1):120150. doi: 10.1098/rsob.120150 (PMC3603457; doi:10.1098/rsob.120150)
Supplement: Spreadsheet 2 [file rsob120150-s2.xlsx]

## Sheet: Sheet1
Figure 2. Effect of RANK signalling on P0-P5 SCG neurons.
Figure 2a
Age: P0
Treatment	Mean Total length (mm)	S.E.M	Number of neurons		Treatment	Mean number of Branching points	S.E.M	Number of neurons
NGF	5883.84	820.263	269		NGF	20.7955	3.3797	269
NGF+RANKL	3319.54	446.995	285		NGF+RANKL	10.5217	1.41378	285
Age: P5
Treatment	Mean Total length (mm)	S.E.M	Number of neurons		Treatment	Mean number of Branching points	S.E.M	Number of neurons
NGF	6262.25	245.102	160		NGF	17.063	0.875	160
NGF+RANKL	4538.37	227.119	167		NGF+RANKL	12.665	0.681	167
Age: P10
Treatment	Mean Total length (mm)	S.E.M	Number of neurons		Treatment	Mean number of Branching points	S.E.M	Number of neurons
NGF	6304.17	2621.74	106		NGF	19.042	1.63279	106
NGF+RANKL	4982.24	410.494	132		NGF+RANKL	15.53	1.61009	132
Figure 2b
Age: P0
Treatment (transfection)	Mean Total length (mm)	S.E.M	Number of neurons		Treatment (transfection)	Mean number of Branching points	S.E.M	Number of neurons
control plasmid	1763.13	143.22	68		control plasmid	14.6098	0.987997	68
RANK plasmid	716.22	63.93	74		RANK plasmid	5.46032	0.489656	74
Age: P5
Treatment (transfection)	Mean Total length (mm)	S.E.M			Treatment (transfection)	Mean number of Branching points	S.E.M
control plasmid	2188.64	153.54	60		control plasmid	16.23	1.139	60
RANK plasmid	707.34	73.96	60		RANK plasmid	5.58	0.718	60
Age: P10
Treatment (transfection)	Mean Total length (mm)	S.E.M			Treatment (transfection)	Mean number of Branching points	S.E.M
control plasmid	2004.81	183.18	63		control plasmid	17.0317	1.43	63
RANK plasmid	422.41	77.88	63		RANK plasmid	2.47619	0.571094	63
