# Supplementary material for: Regulation of neurite growth by tumour necrosis superfamily member RANKL
Source: Open Biol. 2013 Jan;3(1):120150. doi: 10.1098/rsob.120150 (PMC3603457; doi:10.1098/rsob.120150)
Supplement: Spreadsheet 3 [file rsob120150-s3.xlsx]

## Sheet: Sheet1
Figure 3 QPCR analysis
Figure 3a: RANKL mRNA expression in Submandibular gland
	RANK L expression(Relative to reference RNA)	S.E.M	Number of experiments
P0 Submandibular Gland	0.0186	0.0053	4
P3 Submandibular Gland	0.0225	0.0036	4
P5 Submandibular Gland	0.0268	0.0031	4
P10 Submandibular Gland	0.0496	0.0081	4
Figure 3c: RANKL mRNA expression in Pineal gland
	RANK L expression(Relative to reference RNA)	S.E.M	Number of experiments
P0 Pineal Gland	0.0125	0.0019	4
P3 Pineal Gland	0.0133	0.0014	4
P5 Pineal Gland	0.0248	0.0039	4
P10 Pineal Gland	0.0146	0.002	4
Figure 3e: Quantification of Axonal length in compartment cultures
Treatment in the axonal compartment	Neurite length in axonal compartment per labelled soma (mm)	S.E.M	Number of experiments
NGF	385.893	33.0975	4
NGF + RANKL	254.523	31.1778	4
