# Supplementary material for: Regulation of neurite growth by tumour necrosis superfamily member RANKL
Source: Open Biol. 2013 Jan;3(1):120150. doi: 10.1098/rsob.120150 (PMC3603457; doi:10.1098/rsob.120150)
Supplement: Spreadsheet 4 [file rsob120150-s4.xlsx]

## Sheet: Sheet1
Figure 4. NFkB activation by RANK in SCG neurons
Figure 4a
NF-kB activity after 2 hours						NF-kB activity after 24 hours
		Mean GFP-positive cell count	S.E.M.	Number of experiments			Mean GFP-positive cell count	S.E.M.	Number of experiments
No RANK		48.25	5.97584	7		No RANK	157.375	21.3881	8
RANK L		76.5357	8.09165	7		RANK L	189.094	22.1687	8
Figure 4b
NF-kB activity after 2 hours						NF-kB activity after 24 hours
		Mean GFP-positive cell count	S.E.M.	Number of experiments			Mean GFP-positive cell count	S.E.M.	Number of experiments
Control plasmid		34.2	0.8003	8		Control plasmid	52.31	1.674	8
RANK Plasmid		71.89	11.09	8		RANK Plasmid	134.959	24.062	8
