# Supplementary material for: Regulation of neurite growth by tumour necrosis superfamily member RANKL
Source: Open Biol. 2013 Jan;3(1):120150. doi: 10.1098/rsob.120150 (PMC3603457; doi:10.1098/rsob.120150)
Supplement: Spreadsheet 5 [file rsob120150-s5.xlsx]

## Sheet: Sheet1
Figure 5: Blockade of NF-kB signalling in RANK-overexpressing SCG neurons
Figure 5a,b
Treatment:	Mean number of Branching points	S.E.M.	Number of neurons
Control	14.45	1.02	63
RANK +dnIKKa	6.4	0.46	67
dnIKKa	14.38	1.23	58
RANK	5.51	0.52	61
RANK+dnIKKb	15.38	1.15	65
dnIKKb	14.95	0.42	65
Treatment:	Mean Total length (mm)	S.E.M.	Number of neurons
Control	1893.45	173.16	63
RANK +dnIKKa	817.56	82.21	67
dnIKKa	2116.49	189.17	58
RANK	779.32	70.15	61
RANK+dnIKKb	1892.34	198.12	65
dnIKKb	2253.16	209.15	65
Figure 5c
Treatment:	Mean number of Branching points	S.E.M.	Number of neurons
Control	11.3	1.16	61
RANK	4.42	0.78	60
SS-AAIkBa	9.67	1.21	65
RANK + SS-AAIkBa	8.62	1.35	63
Treatment:	Mean Total length (mm)	S.E.M.	Number of neurons
Control	1825.16	122.13	61
RANK	743.16	82.13	60
SS-AAIkBa	1786.82	118.35	65
RANK + SS-AAIkBa	1498.91	93.17	63
