# Supplementary material for: Regulation of neurite growth by tumour necrosis superfamily member RANKL
Source: Open Biol. 2013 Jan;3(1):120150. doi: 10.1098/rsob.120150 (PMC3603457; doi:10.1098/rsob.120150)
Supplement: Spreadsheet 6 [file rsob120150-s6.xlsx]

## Sheet: Sheet1
Figure 6 blockade of p65 phosphorylation in RANK-overexpressing SCG neurons.
Figure 6a: Quantification of Western blot
Time points	Mean	S.E.M	Number of experiments
0'	0.270004	0.0957356	6
5'	0.456086	0.14236	6
15'	0.689134	0.211688	6
30'	0.680944	0.162901	6
45'	1.00306	0.25011	6
60'	1.12822	0.368128	6
120'	1.07391	0.331168	6
Figure 6b-d
Treatment:	Mean number of Branching points	S.E.M.	Number of experiments
Control	15.62	1.03	3
RANK	6.37	0.52	3
RANK+S536A-p65	12.48	0.98	3
S536A-p65	15.43	0.99	3
Treatment:	Mean Total length (mm)	S.E.M.	Number of experiments
Control	2021.14	178.19	3
RANK	946.65	116.42	3
RANK+S536A-p65	1947.24	153.82	3
S536A-p65	1892.59	162.78	3
