# Supplementary material for: Regulation of neurite growth by tumour necrosis superfamily member RANKL
Source: Open Biol. 2013 Jan;3(1):120150. doi: 10.1098/rsob.120150 (PMC3603457; doi:10.1098/rsob.120150)
Supplement: Spreadsheet 7 [file rsob120150-s7.xlsx]

## Sheet: Sheet1
Figure 7a
Age:	RANK expression(Relative to reference RNA)	S.E.M
E15	0.141922	0.0127148
E18	0.151208	0.0290478
P1	0.258763	0.0246245
P5	0.243612	0.0346059
Figure 7b
	Mean number of Branching points	S.E.M.	Number of neurons		Treatment:	Mean Total length (mm)	S.E.M.	Number of neurons
Control	23.0484	1.25248	62		Control	1106.1	78.6223	62
RANKL	15.8068	1.16044	88		RANKL	887.477	72.5362	88
Figure 7c
Treatment:	Mean number of Branching points	S.E.M.	Number of neurons		Treatment:	Mean Total length (mm)	S.E.M.	Number of neurons
Control plasmid	15.6974	1.1677	73		Control plasmid	1895.83	181.968	73
RANK plasmid	6.29412	0.604003	81		RANK plasmid	900.227	97.8474	81
Figure 7d
Age:	RANK expression(Relative to reference RNA)	S.E.M	Number of experiments
E12	0.00699796	0.00217659	4
E15	0.13404	0.00423111	4
E18	0.191411	0.00516282	4
P1	0.152995	0.0246379	4
P5	0.20659	0.0203267	4
Figure 7e
Treatment:	Mean number of Branching points	S.E.M.	Number of experiments		Treatment:	Mean Total length (mm)	S.E.M.	Number of experiments
Control	23.949	1.901	50		Control	5206.56	291.76	50
RANKL	20.922	1.923	51		RANKL	3831.31	331.031	51
Figure 7f
Treatment:	Mean number of Branching points	S.E.M.	Number of neurons		Treatment:	Mean Total length (mm)	S.E.M.	Number of neurons
Control plasmid	11.7288	1.02388	69		Control plasmid	1257.37	99.3621	69
RANK plasmid	3.34234	0.634072	72		RANK plasmid	406.032	62.6425	72
